# Supplementary material for: Reduction of EpCAM-Positive Cells from a Cell Salvage Product Is Achieved by Leucocyte Depletion Filters Alone
Source: J Clin Med. 2023 Jun 16;12(12):4088. doi: 10.3390/jcm12124088 (PMC10299373; doi:10.3390/jcm12124088)
Supplement: Supplementary file 1 [file jcm-12-04088-s001.zip]

Archive with 1 entries (1 files):
- jcm-2325136-supplementary.pdf
